# Supplementary material for: Predicting amputation using machine learning: A systematic review
Source: PLoS One. 2023 Nov 7;18(11):e0293684. doi: 10.1371/journal.pone.0293684 (PMC10629636; doi:10.1371/journal.pone.0293684)
Supplement: S1 Dataset — (XLSX) [file pone.0293684.s003.xlsx]

## Sheet: Sheet1
Authors, year of publication	Study Design	Level of Evidence	Aim	Secondary Aims	Conclusion	Machine learning model(s) used	Derivation/Validation Test	Reference test	Comparison to Reference	2nd Reference Test (if any)	Comparison to Reference	Clinical Applicability	Dataset	Country	Inclusion Criteria	Exclusion Criteria	Underlying Pathology/Issue	Body Part	Patient #	# of Cases	Sex: F, M (%)	Male %	Age (Range)	Training	Variables in Model	Predictors of Amputation	Performance metric used	Limitations
Austin et al., 2022	Cohort Study	4	To assess which sociodemographic and clinical covariates are most predictive of negative outcomes for patients with PAD and DM using ML modeling	N/A	RF has strong potential in identifying modifiable factors as well as cohorts for increased surveillance/intervention to improve outcomes for patients with diabetes and PAD	Random Forest	NR	Logistic Regression	Out-Of-Bag Error Rate: 63%	N/A	N/A		2015-2016 Medicare	USA	Concurrent PAD + DM2	patients had to be outcome-free (alive, no reinterventions or amputations) for at least 6 months following their index date so that the windows for exposure and outcome observation were distinct	PAD + DM2	N/A	88898	88898	NR (53%)	0.53	76.6 (65-NR)	we selected 2/3rds of the data, to fit each tree	Foot Exam, HbA1C, Vascular Image, Urban, Comorbidity Count, Medicare-Medicaid Dual Eligible, White, Female, Age	All	Out-Of-Bag Error Rate: 31%	Overfitting data
Bevevino et al., 2014	Retrospective case study	4	Evaluation of an artificial neural network and a logistic regression model with regards to which model more accurately estimated the likelihood of eventual amputation on ROC analysis	which model, if any, is better suited for clinical use using decision curve analysis	On internal validation, the artificial neural network model was more accurate with an AUC of 0.8 (95% CI: 0.77, 0.82), which demonstrated a sensitivity of 64%, a specificity of 91%, a positive predictive value of 86%, and a negative predictive value of 74%.	Artificial Neural Netwrok	10-fold cross-validation ROC curve analysis was performed in which true-positive results were plotted against false-positive results to graphically describe the relative accuracy of each model (AUC)	Logistic regression	The AUC for the logistic regression model was 0.65 (95% CI: 0.56, 0.74), which demonstrated a sensitivity of 55%, a specificity of 61%, a positive predictive value of 50%, and a negative predictive value of 60%. The AUC for the logistic regression model was 0.65 (95% CI: 0.56, 0.74), which demonstrated a sensitivity of 55%, a specificity of 61%, a positive predictive value of 50%, and a negative …	NR	NR	Decision curve analysis revealed that both models could be used clinically, rather than recommend all patients or no patients undergo amputation (Fig. 1). However, the artificial neural network model resulted in higher net positive benefit across the broadest range of threshold probabilities, indicating that it is likely better suited for clinical use than the logistic regression model. The highe…	several sources, including the Armed Forces Health Longitudinal Technology Application, which is the electronic medical record and coding system for the Military Health System; the Joint Theater Trauma Registry, local institution local Surgical Scheduling System	USA	patients who sustained open calcaneus fractures during combat operations and subsequently received treatment at a single military tertiary referral hospital.	Patients with a calcaneus fracture that underwent amputation within the first 24 hours of injury were excluded.	open calcaneus fracture	Calcaneus	134 patients	155 fractures	M: 130 F: 4	130 M (97%)	24 (22-28)	NR	Sex, Rank, Weight (kg), Age (years), ISS, ASA, Gustilo-Anderson type, Sanders classification, OTA classification, Tscherne classification, Injury mechanism, Number of procedures, Number of de´bridements, Number of open fractures , ICU treatment, Wound size (cm2 ), Wound location, Plantar sensation, Free flap coverage, Fracture treatment before arrival in United States, Vascular injury, Tobacco us…	American Society of Anesthesiologist grade plantar sensation fracture treatment before arrival Gustilo-Anderson fracture type Sanders fracture classification vascular injury male sex dismounted blast mechanism	Sensitivty, specificity, positive predictive value, negative predictive value AUC of 0.8 (95% CI: 0.77, 0.82), which demonstrated a sensitivity of 64%, a specificity of 91%, a positive predictive value of 86%, and a negative predictive value of 74%	series does not include amputations performed within 24 hours of injury the model was derived using data from combat-injured patients treated at one institution ( External validation of this model is therefore absolutely necessary before widespread clinical use.) other clinical factors (infection, wound size, ipsilateral fractures) that are important to consider in this setting that were not incl…
Bolourani et al., 2021	Retrospective Case Series	4	The goal of this study is to show that supervised machine learning has the potential for superior predictive ability when analyzing a large, national database for amputation in traumatic lower extremity injury with concomitant vascular injury.	NR	We discovered that Logistic regression had the most robust predictive ability, with an accuracy of 0.88, sensitivity of 0.47, and specificity of 0.98. We then built on the Logistic Regression by the NearMiss algorithm, increasing sensitivity to 0.71, but decreasing accuracy to 0.74 and specificity to 0.75. In summary, we were able to identify risk factors for PTA after traumatic extremity fractur…	random forest, XGBoost, Supervised Logistic Regression classifier based models	four-fold cross validation: splitting the dataset into four consecutive folds, all four permutations of three folds, were used as training sets. We used StratifiedKFold (41) to accomplish this validation and depicted the resulting ROC curves	None	None	NR	NR	While we internally and retrospectively validated our learning method, external generalizability of these learning methods requires validation in prospective studies and randomized trials. We caution against applying any published machine learning methods/schema to actual clinical practice without externally validating them with their source data	Nationwide Readmission Database for 2016 and 2017	USA	18+, admitted with fractures of lower extremities including all those that had trauma as external causes code	18+, admitted with fractures of lower extremities including all those that had trauma as external causes code	traumatic lower extremity injury with concomitant vascular injury	hip, thigh, lower leg injury w femoral, popliteal, anterior tibial, posterior tibial, and peroneal artery injury	1098	1098	M: 810 F: 288	810 M (73.8%)	41.8 (NR)	Random forest, XGBoost, and Logistic Regression classifier based models, ROC curves, and PR curves were built using Python (37). In case of missing data, we used SimpleImputer to fill the missing values by the average of all values in the data for computation (the percentage of missing data was less than 1% in each category) (38). We used 75% of patient data as our training data and subsequently …	Patient demographics, orthopedic/vascular characteristics of injury, chronic disease, diagnostic events in hospital, concominant traumatic injury	APRDRG mortality risk APRDRG severity of Illness Length of stay Thrombocytopenia Leukocytosis Above knee arterial injury Open fracture External fixation Timing of lower extremity bypass during inital admission Timing of lower extremity bypass on readmission	Mean Accuracies, Sensitivities, Specificities, Geometric Means (G mean) and Fβ The Random Forest model (Figure 1A) with mean area under the ROC curves (AUC) of 0.77 ± 0.02 (mean ± 1 standard deviation) and mean area under the PR curves (AUCPR) of 0.41 ± 0.02. The XGBoost model (Figure 1B) with mean AUC of ROC 0.78 ± 0.01 and mean AUCPR of 0.49 ± 0.02. The Logistic Regression model (Figure 1C) wit…	Retrospective - not able to find causes NRD also fails to capture some important granular information; for example the NRD records arterial injury, but not the severity of arterial injury or the arterial injuries observed. Furthermore, the NRD data only covers 28 States, accounting for 60.0 percent of the total U.S. resident population and 58.2 percent of all U.S. hospitalizations Extremities man…
Cox et al., 2022	Retrospective Case Series	4	development and evaluation of an interpretable machine learning model to determine those patients most at risk of short-term amputation after infrainguinal endovascular revascularization utilizing a large, national cohort	determine the robustness of this model across different race, sex, and age groups	we have developed and evaluated a highly discriminatory machine learning model (AU-ROC: 0.81) in predicting 30 day amputation events in patients undergoing infrainguinal endovascular procedures for PAD. In conclusion, we have developed a highly discriminatory, accurate, and fair model to automatically assess a PAD patient’s risk for short-term amputation	random forest model	AU-ROC represents the area under the receiver-operating characteristic curve, a measure of discriminatory ability.	None	None	NR	NR	In this retrospective analysis of the ACS-NSQIP database, we have developed and evaluated a highly discriminatory machine learning model (AU-ROC: 0.81) in predicting 30 day amputation events in patients undergoing infrainguinal endovascular procedures for PAD. Several of the identified predictors align with our current understanding of vascular disease presentation and progression and underscore …	American College of Surgeons National Surgical Quality Improvement Program (ACS-NSQIP) database from 2011 to 2018	USA	endovascular infrainguinal interventions for PAD	NR	PAD	Lower extremity	14444	14444 patients	M: 8523 F: 5921	8523 M (59%)	69.1 (NR)	training (11,604 cases from 2011 to 2017) and testing (2840 cases from 2018)	more than 150 demographic, historical, preoperative, intra-operative, and 30 day postoperative morbidity and mortality variables	elective surgery designation, claudication, open wound or wound infection, white blood cell count, serum albumin, INR, major reintervention of a treated arterial segment, systemic sepsis, renal failure, and hematocrit.	AU-ROC, sensitivity, and specificity Our model performed with an AU-ROC of 0.81 (CI: [0.78–0.85]) (Fig. 2), accuracy of 0.74, sensitivity of 0.74, and specificity of 0.70. External validation: AUC – 0.81 (95% CI: 0.76-0.86) Note: others are listed in the discussion too AUROC of 0.80 (CI: [0.77–0.83]) for patients age C 65 and 0.81 for patients \65 years (CI: [0.78–0.85]), a difference of 0.01. Fo…	Cases were determined through CPT code filtering which is an imperfect process and cannot be used to understand the granular differences between procedure performance and also assumes equivalency between all lower extremity endovascular procedures the ACS-NSQIP represents primarily academic institutions which are not necessarily representative of the larger population, and due to anonymization of…
Du et al., 2022	Retrospective Cohort Series	4	Establish a machine learning model that can be used to predict the clinical outcomes of hospitalized patients with a diabetic foot ulcers	offer new ideas for further understanding the new risks of diabetic ulcer patients in the postepidemic era, and supply appropriate recommendations for the prevention and care of DFU	A longer delay in admission and a higher risk of mortality was observed in patients with DFU who attended the emergency center during the COVID‐19 post lockdown. Timely referral and proper management, especially for poor nutrition and systemic or foot infection, could prevent the worsening of DFU. The XGBoost model can provide evidence‐based risk information for patients with DFU regarding their …	logistic regression (LR), support vector machine (SVM), random forest (RF), gradient boosting decision tree (GBDT), artificial neural network (ANN), and extreme gradient boosting algorithm (XGBoost) models	3-fold cross-validation and grid search were performed within the training set, where the training set was randomly divided into three subsets; for each iteration, one subset was selected as the testing set, and the rest were selected as the training set	None	None	None	None	This study indicates that the XGBoost model still exhibits stable and excellent performance, despite the small amount of data used for training. Regarding the predictive results of amputation and mortality, XGBoost scored the highest on four of the six evaluation indexes on both counts, which means that the XGBoost model is a suitable tool in predicting the risk of death and amputation in high‐ri…	EHR from a city designated emergency tertiary medical center in a metropolis with a resident population of more than 12 million	China	consecutive patients with typical DFUs who met the International Working Group on the Diabetic Foot (IWGDF) guidelines diagnostic criteria during the postlockdown period from January 2020 to May 2020 and the prelockdown period from January 2019 to June 2019. All presenting patients meeting the following criteria were included: WIFi wound classification, grade 1‐3, class 1‐3 ischemia, and class1‐3…	NR	Diabetic Foot Ulcers	Foot	46	46 patients 23 in 2019 prelockdown 23 in 2020 postlockdown	M: 35 F: 11	35 M (76%)	66.63 (NR)	56.5% of data - 13 samples (10 subjects without amputation and 3 subjects with amputation) of the 2020 dataset were randomly picked to build the training set to train the prediction model for amputation	31 including patient demographics (age, and sex, etc), laboratory test results (blood glucose, and white blood cells, etc), diabetic complications or comorbidities, clinical outcomes (amputation and mortality), and prehospital delays	The amputation prediction models based on gain information in 2019 and 2020 show that the three most important baseline variables in 2019 were white blood cells, blood potassium, and prehospital delay, while in 2020, they are prehospital delay, ischemia, and serum albumin. The three most important baseline variables in the mortality prediction model were other infections, age, and foot infection.	Area under Curve (AUC, 0.5 = chance and 1 = perfect discrimination), which illustrates the trade-off between the true positive rate (TPR) and false-positive rate (FPR) specificity at a variety of threshold settings. Others includ accuracy, sensitivity, specificity, positive predictive value (PPV), and negative predictive value (NPV) LR - AUC 0.76, Accuracy 0.7, Sensitivity 0.33, Specificity 0.86,…	despite 3‐fold cross‐validation, there is still a lack of an independent external validation cohort relative importance of variables based on XGBoost is not equal to that in the causal chain; prospective studies are required to validate the role of these model‐based risk factors in prognosis
Kasbekar et al., 2017	Retrospective Case Series	4	The aim of this study is to create an evidence-based tool that guides the risk of amputation in diabetic foot patients.	NR	the most influential predictors for a decision to amputate are Doppler flow measurements and the Wagner grading of the ulceration. Those patients with an absent or monophasic flow in the limb are at highest risk of amputation	R and the CARET package implementation of the algorithm, C5.0	NR	NR	NR	NR	NR	In the present era of precision medicine, these two classifiers [Doppler and Wagner] act as an accurate guide to the prognosis of the limb in patients with diabetic foot and can predict the risk of future amputation.	Hospital records of 301 diabetic foot patients, some of whom underwent amputation surgery, during the period June 2011 through June 2013	India	all patients with a lower limb ulcer, a known history of diabetes mellitus, or those diagnosed post-admission. All ages were included.	patients who died, or withdrew during the course of their treatment, or were lost to follow-up prior to reaching the end-points of evaluation.	DFU	Foot	301	301 diabetic foot patients	NR	NR	NR	data from 250 patients were retained for training the decision tree algorithms	Days admitted, Ulcer grade: 1, Ulcer grade: 5, Foot X-ray: Normal, Doppler: Monophasic, Doppler: Triphasic, HbA1c, Ulcer grade: 4, Doppler: Normal, Creatinine, Duration of symptoms, Other comorbidities? Yes. Ulcer grade: 2, Age, Prothrombin time, BSL on admission, History of diabetes: Yes, Albumin, Doppler: Biphasic, Culture report: No growth, Hemoglobin, Bilirubin, Ulcer grade: 3, Weight	Doppler status of flow in the affected limb, Wagner DFU staging	Accuracy Simple 2 variable: 94%, with a kappa of 0.88 (The kappa statistic is a fraction between 0 and 1 that compares the accuracy of the classifier to that of a random system; a higher kappa is indicative of good performance of the classifier) Ensemble: The accuracy is 96% with a 95% CI: 0.8654, 0.9952. Kappa is 0.92	NR
Lin et al., 2020	Retrospective cohort Series	4	The objective of this paper is to study the establishment of predictive models and the amputation and survival of patients with diabetic foot.	NR	The PM of BPNN and BPNN based on genetic algorithm optimization have better prediction effect than the PM based on proportional hazard regression analysis	Back propagation neural network	the SAS of the three predictive models were calculated and compared. The receiver operating characteristic curve (ROC curve) of the three models was plotted and the area under curve (AUC) was calculated. If AUC < 0.5, it indicates that the PM does not meet the actual situation. If AUC = 0.5, it indicates that the PM has no predictive ability. If AUC > 0.5, it indicates that the PM has predictive …	single-factor COX regression analysis	AUC of 0.557, a sensitivity of 19.05%, and a specificity of 94.74% Compared to BPNN - AUC of 0.924, a sensitivity of 100.00%, and a specificity of 81.82%	NR	NR	can be used in patients with diabetic foot amputation and survival condition analysis.	200 inpatients diagnosed with diabetic foot in XXX hospital (January 2018 – July 2018) were selected	NR	those whose clinical symptoms met the diagnostic criteria for diabetic foot: the skin of the foot was obviously pale after lifting the lower limb for 30–60 s, and the middle part of the limb was purplish red after sagging. If the filling time of the vein (the time when the skin of the foot turns from pale to rosy) is more than 15 s, the blood supply to the lower limb is obviously insufficient. Th…	patients without ECG and coronary artery examination; patients without obvious symptoms; patients with incomplete clinical data	Diabetic foot	Foot	200	200 diabetic feet	M: 99 F: 101	99 M (49.5%)	62.14 (40-85)	160 patients were randomly selected as training sets to construct a PM in 200 patients, and the remaining 40 patients were used as test sets to test the performance of the PM	33 variables including clinical data and indications (platelet (PLT), white blood cells (WBC), blood urea nitrogen (BUN), serum creatinine (Cr), hemoglobin (Hb), apolipoprotein A1 (ApoA1), alkaline phosphatase (ALP) Glycated hemoglobin (HbA1c), hypersensitive C-reactive protein (hs-CRP), high-density lipoprotein cholesterol (HDL-C), low-density lipoprotein cholesterol (LDL-C), and platelet distri…	platelet, hemoglobin, apolipoprotein A1, total white blood cell count, alkaline phosphatase, and severe ulcer conditions, glycated hemoglobin, low-density lipoprotein cholesterol, high-density lipoprotein cholesterol, dorsal artery pulsation, and hypersensitive C-reactive protein	Sensitivity, Specificity The PM based on BPNN had an AUC of 0.924, a sensitivity of 100.00%, and a specificity of 81.82%. The PM of BPNN based on genetic algorithm optimization had an AUC of 0.891, a sensitivity of 100.00%, and a specificity of 78.95%	they also have some disadvantages. For example, at present, there is no explicit formula to require the sample size of BPNN model and there is no effective quantitative analysis method to indicate the accuracy, credibility and computational complexity of genetic algorithm, which need to be further discussed and improved in future studies. In addition, the small amount of sample data collected in …
Martinez-Jimenez et al., 2018	Case Series	4	The objective of this study was to determine if temperature differences in burns assessed by infrared thermography could be used predict the treatment modality of either healing by re-epithelization, requiring skin grafts, or requiring amputations, and to validate the clinical predication algorithm in an independent cohort. In this study, we developed a model to predict the treatment modality nee…	By using the ΔT values, we created a prediction model based on temperature difference cut offs for each treatment modality	Infrared thermograms obtained at first contact with a wounded patient can be used to accurately predict the definitive treatment modality for burn patients. This method can be used to rationalize treatment and streamline early wound closure. In conclusion, digital infrared thermography can be used as an independent predictor of burn wound healing clinical outcomes such as healing by re-epitheliza…	Random forest	Agreement rate between the prediction and the patient outcome was weighted kappa = 0.901 (p <0.001)	Surgeon decision	Agreement rate between the prediction and the patient outcome was weighted kappa = 0.904 (p <0.001).	NR	NR	digital infrared thermography is a tool that can be used to discriminate burn severity, by detecting changes in temperature at the surface of the skin that is possibly acting as a surrogate for varying degrees of blood supply in the wound.	All study patients received treatment at the burn care unit of Hospital Central “Dr. Ignacio Morones Prieto,” a major referral centre for burn injuries in central Mexico Prospective Patients	Mexico	Inclusion criteria were patients having sustained partial or full thickness burns in extremities covering >25 cm2 of the total body surface and who were admitted to the burn care unit within 24 hours from injury	Exclusion criteria were the presence of any previous comorbidity, a baseline body mass index of <19.9 for adults or below the 5th percentile for their age in children, the presence of foreign bodies embedded in the tissue, gross oedema, systemic causes of distal hypoperfusion, or presence of local infection.	Burns	Extremities	56 burn cases	56 burn cases	M: 43 F: 13	43 (77%)	25 (NR)	34 development cohort used to develop algorithim, compared to 22 that were a separate cohort for validation	ΔT, age, burn aetiology, depth of injury, and burn area	Temperature difference <5 degrees celcius in affected limb	AUC - 1.0, Sensitivity - 1, Specificity - 1, PPV - 1, NPV – 1 Agreement rate between the prediction and the patient outcome was weighted kappa = 0.904 (p <0.001).	first, we only included patients with burns in extremities, so our results cannot be extrapolated to other areas in the body. the algorithm was trained to make the same treatment decisions as the burn surgeons that treated the patients, therefore, even though that the results shown are supported by the k-means clustering algorithm, they may be applicable only to our burn centre. Third, while it i…
Perkins et al., 2020	Retrospective Case Series	4	This study aimed to develop and externally validate a multivariable prediction model that can quantify the risk of failed revascularization in an individual patient with a lower-extremity arterial injury	NR	In conclusion, this study demonstrates that limb viability, and the likely outcome of limb revascularization, can reliably be predicted from available clinical information using a BN	Supervised Bayesian Network	Prognostic performance was estimated by 10-fold crossvalidation in the internal validation dataset. Cases with inaccurate predictions were identified and underwent expert review External validation - Performance in new participants was validated using data from the UK-JTTR	Mangled Extremity Severity Score (MESS)	Overall, the MESS had poor ability to predict amputation for any indication [AUROC 0.70 (95% CI: 0.64–0.76), sensitivity 53.9%, specificity 77.4%], and moderate ability to predict amputation after failed limb revascularization (Table 4). The BN had significantly better performance than MESS at predicting the outcome of limb revascularization	NR	NR	NR	US-Department of Defense Trauma Registry – a prospectively maintained, comprehensive database of injured US personnel. This dataset was supplemented with additional information from the Armed Forces electronic medical records and long-term follow-up data from the Global War on Terror Vascular Injury Initiative-VII UK-JTTR is a prospectively maintained, comprehensive database of all UK military pe…	USA + UK	The internal validation cohort consists of data from consecutive US military personnel who sustained a lower-extremity arterial injury while serving in the wars in Iraq and Afghanistan between March 2003 and February 2012.	Exclusion criteria were: (1) personnel who sustained a traumatic limb amputation or who underwent amputation as the first operative procedure (primary amputation) – as the outcome, had revascularization been pursued, is unknown; (2) isolated Profunda Femoris injuries – as these injuries have minimal effect on limb viability when the femoral-popliteal-tibial axis is patent and were not identified …	Lower-extremity arterial trauma	Lower-extremity	535	559 Limbs (24 bilateral injuries)	NR	NR	22.9 (18-54)	NR	17-variable (10-predictor) Mechanism of injury, Arterial injury (anatomical level, multiple level, number of tibial arteries injured),Associated injury (soft tissue injury, fracture), complications (shock, duration of ischemia, compartment syndrome), method of arterial repair Soft tissue damage, microcirculation, blood supply, vascular patency, ischaemic injury, degree of ischaemia	Mechanism of injury, Arterial injury (anatomical level, multiple level, number of tibial arteries injured),Associated injury (soft tissue injury, fracture), complications (shock, duration of ischemia, compartment syndrome), method of arterial repair	Performance was assessed in terms of discrimination, calibration, and accuracy. Discrimination was measured using the area under the receiver operating characteristic curve (AUROC). Calibration was evaluated using the Hosmer-Lemeshow test statistic (HL) and graphically using a calibration plot of observed against predicted values.25 Accuracy was evaluated with the Brier score (BS) and the Brier s…	First, the model was validated using military data, and its performance in civilian or other settings is unknown. Second, classification of limb outcome relied on clinical assessment, and a degree of measurement error is possible. A precise measure of limb viability, such as tissue histology, was not used. Last, although the BN provides fundamental information to support rational decisions, the i…
Ravaut et al., 2021	Retrospective cohort Series	4	The purpose of this study is to develop a single, large-scale machine learning model for common adverse outcome prediction due to diabetes complications that can be applied on routinely collected AHD for the purposes of public health planning and healthcare resource allocation	We aim to predict three years in advance, whether a patient diagnosed with diabetes will experience a healthcare visit from an adverse outcome due to a diabetes complication within a target three month prediction window	In conclusion, we outline the development and validation of a machine learning model to predict adverse outcomes due to a range of diabetes complications three years ahead at the population level using routinely collected administrative data	Gradient Boosting Decision Trees (GBDT) model implemented in Python in the XGBoost open source library	Given the large-scale size of our final cohort, we do not use k-fold cross-validation and stick to a single, fixed validation set, as is common practice with very large datasets43,44. We use patienttime instances for all modeling, where each instance represents a view of the patient at a specific point in time. All patients thus have multiple associated instances as we slide the model across time…	none	NR	NR	NR	NR	For each patient, we consider 11 years of history from January 2006 to December 2016, and aggregate data from multiple administrative health sources such as demographics, outpatient doctor visits, hospitalizations, laboratory tests, etc	Canada	T1/T2 DM	NR	T1/T2 DM	NR	1567636	1567636	NR	NR	NR	The model is trained using the data from 1,029,366 patients, then validated and tested on the distinct sets of 272,864 and 265,406 patients, respectively	The final model has over 700 features from a variety of datasets such as demographics, census information, laboratory results, diagnosis history, physician billing claims, hospitalization and ambulatory usage, prescription medication history and others	Age, History of Amputation, History of adverse outcomes from diabetes complications, Area-level ethnic concentration quintile, landing date for immigrants, diagnostic radiology billing in the last two years (spread), history of emergency department visits, average time between consective dispensed prescriptions in the last two years	Area Under the Receiver Operating Curve (AUC) for predictive performance as well as calibration curves for each complication. We compute the AUC using all instances from the test cohort to measure model performance for the entire test time period from January to December 2016 Furthermore, since all incidence rates are very low, we do not compute the Brier score as it was shown to be not well suit…	limited by the algorithm that we used to flag diabetes and build our cohort - This “2-claim” algorithm has a specificity of 97%, meaning that there are almost no healthy patients in our cohort. However, its 86% sensitivity means that we did not capture all patients diagnosed with diabetes working with a joint cohort of patients diagnosed with type 1 and patients diagnosed with type 2 We focused o…
Schafer et al., 2021	Retrospective Case Series	4	The first aim is to investigate risk factors and features based on a large readily available medical dataset, which can be used for early detection of patients who are at high risk of developing DFU or amputation	The second aim is to utilize machine learning (ML) approaches to predict the occurrence of DFU and amputation in order to assess the practical usefulness of risk factors based on general socio-economic information of patients and their medical history	The risk assessment of different medical and socioeconomic features indicates that there is a high hazard of developing DFU or amputation for patients with diabetes and cardiovascular, peripheral artery disease, neuropathy, and chronic renal complications	Logistic regression, Random forest classifiers	NR	NR	NR	NR	NR	NR	"The national registers: The Danish Civil Registration System contains information about all residents in Denmark, including citizenship, birth, and family status. Among the more prominent medical register, are the Danish National Patient Register (LPR) [15] and the Danish National Prescription Registry citizens born between 1900 and 1968"	Denmark	NR	NR	Diabetes	NR	246705	246705	M: 146811 F: 99894	146811 (59.5%)	NR (NR-98)	We randomly split the data into train and test sets and apply an RF model and an LR for prediction (25% of samples are used for the testing and 75% for training)	the presence of any of the following medical conditions before the event of interest (i.e., foot ulcer or amputation); and cardiovascular-related disorders, neuropathy disorders, peripheral artery diseases, hypertension, hyperlipidemia, chronic renal disorder, urinary tract infection, retinopathy, mental disorder, depression, dementia with Alzheimer, and nervous system disorder The past medical h…	patients with diabetes and cardiovascular, peripheral artery disease, neuropathy, and chronic renal complications	ROC curves	Doing a study on existing medical data comes with added uncertainty as we have little control over the data collection process Although the coding is done by professionals, it may differ across regions, hospitals, and doctors subject to different coding preferences. As a result of the existing coding practice, certain complications have a low representation in the data used for the analysis. For …
Stefanopoulos et al. 2022	Retrospective Case Series	4	Leveraging machine learning to predict outcomes for inpatients with diabetic foot ulcers	N/A	Machine learning was able to be used to develop an algorithm to predict risk of significant lower extremity amputation for inpatients with diabetes	Lasso regression, Random Forest	NR	N/A	N/A	N/A	N/A	Predicting amputation in diabetic patients	2008-2014 Nation Inpatient Sample of Healthcare Cost and Utilization Project (HCUP)	USA	DFU, age 18 years and older, who did not expire during their inpatient admission	N/A	DFU	Foot	326853	19284	118432, 208421 (63.7%)	0.637	62.4 (NR)	70, 30% split, CTREE decision tree model for unbalanced dataset applied	20 binary features	Gangrene, Septic Shock, Peripheral vascular disease, weight loss, septicemia, systematic infection, Anemia, Age>40, Bactermia, elective procedure	10 Variable LASSO: AUC - 0.84, Performance - 0.778, Specificity - 0.79, Sensitivity - 0.767 5 Variable LASSO: AUC - 0.84, Performance - 0.778, Specificity - 0.794, Sensitivity - 0.762 RF (Boosted - internal validation): AUC - 0.83, Performance - 0.778, Specificity - 0.798, Sensitivity - 0.757	Quality of the database = quality of the limitations, ICD code limitations. Lack of long-term followup Overfitting (attempted to limit this through CTREE) Big Data paradox
Wang et al. 2022	Retrospective Case Series	4	To evaluate machine learning models in early identification of minor amputations in patients with Texas Grade 3 DFU	N/A	Web calculator created will help assess risk of small amputations in patients with DFU at time of admission	Decision Tree, Support Vector Machine, XGBoost, Logistic Regression, Random Forest	Factors with a p-value <0.05 in the univariate binary logistic regression analysis were used as candidate factors to construct predictive models.	N/A	N/A	N/A	N/A	Decision Making tool calculator produced	Collected from two tertiary care hospitals	China	patients with UT3 DFU	patients who received major amputation, gave up treatment, or had incomplete information	UT3 DFU	Foot	362	362	105, 257 (71%)	0.71	NR (26-88)	7:3 split of data, the optimal parameters were determined by 10 cross-validations.	21 variables that have been shown to have a prognostic impact on diabetic ulcers in the previous literature were collected	9 (random blood glucose, years with diabetes, cardiovascular disease, peripheral arterial disease, smoking history, albumin, serum creatinine, C-reactive protein, and DFU history)	DT: AUC - 0.813, Accuracy - 0.744, Precision - 0.828, Recall - 0.616, F1 Score - 0.707 RF: AUC - 0.857, Accuracy - 0.797, Precision - 0.823, Recall - 0.756, F1 Score - 0.788 LR: AUC - 0.739, Accuracy - 0.640, Precision - 0.640, Recall - 0.640, F1 Score - 0.640 SVM: AUC - 0.767, Accuracy - 0.663, Precision - 0.689, Recall - 0.593, F1 Score - 0.638 XGBoost: AUC - 0.881, Accuracy - 0.814, Precision …	Limitations of small sample, limitations of data measured, doesn't take into account the medications for treating other disorders, no imaging data use
Xie et al., 2022	Retrospective Cohort Study	4	We aimed to develop an accurate and explainable prediction model to estimate the risk of in-hospital amputation in patients with diabetic foot ulcer.	We used model-agnostic methods to optimise the “black boxes” models, to improve the physicians' confidence in the use of the models, and provide new approaches for individualised analyses of the risk factors of amputation in hospitalised patients with DFU	Our area under the receiver-operating-characteristic curve (AUC) demonstrated a 0.90, 0.85 and 0.86 predictive ability for non-amputation, minor amputation and major amputation outcomes, respectively. Taken together, our data demonstrated that the developed explainable machine learning model provided accurate estimates of the amputation rate in patients with DFU during hospitalisation	Light gradient-boosting machine	The training set was used for model training and determination of the hyperparameters of the model, which was performed using 5-fold cross-validation.	NR	The developed model demonstrated the following predictive power based on the AUC (0.5 = a purely random prediction and 1 = perfect discrimination) in the test set, respectively: non-amputation (0.90), minor amputation (0.86), major amputation (0.85). multiclass classification model has a strong predictive power, with weighted-average AUC (0.90), sensitivity (87.1%), specificity (74.4%), NPV (79.7…	NR	NR	NR	Pts at the Department of Endocrinology of the University-affiliated hospital between 2009 and 2020.	China	pts with diabetic foot ulcer	excluded patients aged <18 years, patients who died before hospital discharge or underwent amputation before being referred to our institutions as well as those who were referred to other medical institutions during the treatment period	Diabetic Foot Ulcers	Foot	618	618	382 M	NR	66.3 (NR)	Dataset was randomly divided into training (60%), calibration (20%) or testing datasets (20%). The training set was used for model training and determination of the hyperparameters of the model, which was performed using 5-fold cross-validation. The training dataset was randomly split into five equal-sized subsets, and each subset was selected as the testing set in turn while other subsets were u…	Demographic data (Age, sex), body mass index, diabetes duration, smoking hx, pre-hospital delay, medical hx (HTN, CAD< HF, cerebral infarction, diabetic neuropathy, diabetic retinopathy, diabetic nephropathy, PVD, arterial occlusion, gangrene, prior DFU, prior amputation), clinical and laboratory data (HbA1c [%, mmol/mol], random blood glucose, WBC, % neutrophils, Hb, K+, Cr, Na+, albumin, choles…	we observed that more severe foot problems such as higher Wagner score, WIfI score or gangrene increased the risk of minor and major amputation,	AUC (0.5 = a purely random prediction and 1 = perfect discrimination) in the test set, respectively: non-amputation (0.90), minor amputation (0.86), major amputation (0.85) The above-mentioned findings demonstrated that the multiclass classification model has a strong predictive power, with weighted-average AUC (0.90), sensitivity (87.1%), specificity (74.4%), NPV (79.7%) and PPV (86.3%).	study was conducted retrospectively. Although we used internal cross-validation in building the model, it still lacked external validation cohorts and clinical evidence. SHAP algorithm could determine the influence of the characteristics of patients on the predictions, this was only a mapping relationship between predictive variables and prediction results rather than causations. Besides, whereas…
Yang et al., 2021	Retrospective Case Series	4	development and validation of a machine learning model for predicting LEA in diabetes patients taking canagliflozin;	Risk stratification to classify patients into subgroups; and identification of important factors associated with incidence of LEA after canagliflozin initiation	Our machine learning model not only showed a good performance in risk prediction but also efficiently classified individuals into risk subgroups. In the highest risk subgroup, the observed LEA rate was 3.7% -five times higher than in the overall cohort. We developed a machine learning model to efficiently predict the risk of LEA among diabetes patients undergoing canagliflozin treatment. The risk…	least absolute shrinkage and selection operator-type regularized regression (LASSO), elastic net, random forest and gradient boosting machine	"hyperparameter tuning C-statistics (or area under the receiving operating characteristic curves) including 95% confidence interval (CI) that were estimated by bootstrapping and precision-recall curve were used to assess the discrimination performance of the model in the testing set"	NR	NA	NR	NR	NR	Medicine benficiaries with diabetes using 2012-2016 medical claims, with diabetes, and at least one canagliflozin prescription filled between April 1, 2013 and December 31, 2016.	USA	selected those who had at least one canagliflozin prescription filled between April 1, 2013 and December 31, 2016	Excluded beneficaries who did not have continous Medicare part D enrollment in the year prior or during the follow-up period.	Diabetes mellitus (2) + canagliflozin	Lower extremity	13904	NR	6721 M	6721 (48.3%)	67.15	The sample was randomly and equally split into training (n = 6953) and testing (n = 6951) sets.	"41 predictors including information on sociodemographics, diabetes duration, comorbidities, and other medications, age, sex, race, Medicaid eligibility, and receipt of low-income subsidy, history of LEA, ischemic heart disease, stroke or transient ischemic attack, atrial fibrillation, anemia, congestive heart failure, hyperlipidemia, hypertension, chronic kidney disease, and chronic obstructive …	"LASSO ranked 16 important features - History of LEA, Use of Loop Diuretics, Use of Sulfonylureas. (THESE ARE LESS THAN 1 OR, WITH CI IN THE POSITIVES) Female, Use of thiazolidinediones, depression, anemia, race:black, hyperlipidemia, Use of DPP4 inhibitors, prostatic hyperplasia, use of insulin, age (Years), hypertension, aquired hyperthyroidism, rheumatoid arthritis/osteoarthritis Gradient boos…	"We further calculated the following prediction performance metrics: sensitivity, specificity, positive predicted value, negative predicted value, number needed to evaluate to identify one LEA event, and positive alert of LEA events per 100 patients These metrics were assessed at the prediction threshold with balanced sensitivity and specificity determined by Youden Index,40,41 as well as the at …	First, our study focuses on model development but not on implementation.study focuses on model development but not on implementation. There are many hurdles that must be addressed prior to implementation, including addressing lags in claims data, updating the model, and developing the infrastructure for analyses. Second, the objective of the study was to predict LEA among canagliflozin users, but…
